# Supplementary material for: Methane emissions from US low production oil and natural gas well sites
Source: Nat Commun. 2022 Apr 19;13:2085. doi: 10.1038/s41467-022-29709-3 (PMC9019036; doi:10.1038/s41467-022-29709-3)
Supplement: Supplementary file 4 — Supplementary Data 1 [file 41467_2022_29709_MOESM4_ESM.xlsx]

## Sheet: read_me
	Supplementary Data 1
	Methane emissions from U.S. low-production oil and gas well sites
	Mark Omara1,* Daniel Zavala-Araiza1,2, David R. Lyon1, Benjamin Hmiel1, Katherine A. Roberts1, and Steven P. Hamburg1
	1Environmental Defense Fund, Austin, TX 78701, United States of America
	2Institute for Marine and Atmospheric Research Utrecht, Utrecht University, 3584 CC Utrecht, The Netherlands
	*Correspondence: momara@edf.org
	_study_data_ -> Includes data and references for site-level methane emissions measurement studies

## Sheet: _study_data_
idx	study	basin	state	ch4_kg_h	gas_mcfd	oil_bpd	oil_gas_prod_boed		References
1	Caulton et al. (2019)	Appalachian	PA	135.968	88.129	0	14.6882		1. Robertson, A.M. New Mexico Permian Basina measured well pad methane emissions are a factor of 5—9 times higher than U.S. EPA estimates. Environ. Sci. Technol. 54, 13926—13934 (2020).
2	Robertson et al. (2017)	Uinta	UT	46.4688	62.867	0.1	10.5778		2. Omara, M. et al. Methane emissions from natural gas production sites in the United States: data synthesis and national estimate. Environ. Sci. Technol. 52, 12915-12925 (2018).
3	Robertson et al. (2020)	Delaware	NM	34.56	33.2	3.5	9.03333		3. Brantley, H.L., Thoma, E.D., Squier, W.C., Guven, B.B., Lyon, D. Assessment of methane emissions from oil and gas production pads using mobile measurements. Environ. Sci. Technol. 48, 14508—14515 (2014).
4	Brantley et al. (2014)	Upper Green River	WY	28.4099	27.8667	0.0333333	4.67778		4. Robertson, A.M. et al. Variation in methane emission rates from well pads in four oil and gas basins with contrasting production volumes and compositions. Environ. Sci. Technol. 51, 8832-8840 (2017).
5	Caulton et al. (2019)	Appalachian	PA	22.2887	23.5806	0	3.93011		5. Deighton, J.A., Townsend-Small, A., Sturmer, S.J., Hoschouer, J., Heldman, L. Measurements show that marginal wells are a disproportionate source of methane relative to production. J. Air Waste Manag. Assoc. 70, 1030-1042 (2020).
6	Caulton et al. (2019)	Appalachian	PA	14.9575	38.7742	0	6.46237		6. Riddick, S. et al. Measuring methane emissions from abandoned and active oil and gas wells in West Virginia. Sci. Tot. Environ. 651, 1849-1856 (2019).
7	Robertson et al. (2020)	Delaware	NM	11.52	4.6	2.2	2.96667		7. Omara, M., Sullivan, M., Li, X., Subramanian, R., Robinson, A.L., Presto, A.A. Methane emissions from conventional and unconventional natural gas production sites in the Marcellus Shale region. Environ Sci Technol 50, 2099—2107 (2016).
8	Caulton et al. (2019)	Appalachian	PA	10.6252	11.0323	0	1.83871		8. Caulton, D. et al. Importance of superemitter natural gas well pads in the Marcellus Shale. Environ. Sci. Technol. 53, 4747—4754 (2019)
9	Robertson et al. (2020)	Delaware	NM	9.36	0	4.9	4.9		9. Environmental Defense Fund, Permian Methane Analysis Project (PermianMAP). Https://www.permianmap.org. Last accessed 02/03/2022
10	Omara et al. 2018	Denver-Julesburg	CO	9.28	5.4	0	0.9
11	Brantley et al. (2014)	Upper Green River	WY	8.96715	24.8685	0	4.14475
12	Robertson et al. (2017)	Uinta	UT	7.4772	37.8	1.4	7.7
13	Caulton et al. (2019)	Appalachian	PA	7.30774	61.0968	0	10.1828
14	Omara et al. 2018	Uinta	UT	6.47	23.8	2.8	6.76667
15	Brantley et al. (2014)	Denver-Julesburg	CO	6.23447	33.129	0.483871	6.00538					size	Oil and gas production (boed)			Site-level CH4 (kg/h)
16	Omara et al. 2018	Denver-Julesburg	CO	6.11	8.61	0.13	1.565			study	basin	count	min	max	mean	min	max	mean
17	Caulton et al. (2019)	Appalachian	PA	5.77551	23.7097	0	3.95161			Brantley et al. (2014)3	Barnett	13	0.611111	14.747	9.37499	0.122364	3.53359	1.18945
18	Caulton et al. (2019)	Appalachian	PA	5.66147	70.3214	0	11.7202				Denver-Julesburg	48	0.946237	14.2633	6.36057	0.0473753	6.23447	0.957582
19	Brantley et al. (2014)	Upper Green River	WY	5.49688	42.4667	0	7.07778				Eagle Ford	1	13.0161	13.0161	13.0161	4.83642	4.83642	4.83642
20	Caulton et al. (2019)	Appalachian	PA	5.4582	46	0	7.66667				Upper Green River	18	1.46667	12.8556	6.43798	0.131103	28.4099	3.83779
21	Omara et al. 2018	Uinta	UT	5.3	63.2	3.39	13.9233			Caulton et al. (2019)8	Appalachian	61	1	14.9677	7.25042	0	135.968	4.36253
22	Caulton et al. (2019)	Appalachian	PA	5.18978	67.8667	0	11.3111			EDF-PermianMap9	Delaware	10	0.23	8.42833	1.69083	0	0.58	0.075
23	Brantley et al. (2014)	Denver-Julesburg	CO	5.13468	9.45455	0.545455	2.12121			Omara et al. 20167	Appalachian	18	0.114833	7.31183	2.73946	0.02	4.48	1.11506
24	Brantley et al. (2014)	Upper Green River	WY	5.07623	46.8	0	7.8			Omara et al. 20182	Denver-Julesburg	8	0.166667	14.6333	5.49125	0.06	9.28	3.17
25	Brantley et al. (2014)	Eagle Ford	TX	4.83642	78.0968	0	13.0161				Uinta	9	0.666667	13.9233	6.56333	0.29	6.47	3.11667
26	Omara et al. 2018	Denver-Julesburg	CO	4.77	50.3	6.25	14.6333			Robertson et al. (2017)4	Denver-Julesburg	8	1.2315	10.1458	4.51765	0.0972	4.0968	1.31535
27	Robertson et al. (2017)	Uinta	UT	4.6404	13.71	2.323	4.608				Fayetteville	5	3.55733	12.3283	6.8864	0	1.2096	0.27072
28	Omara et al. 2016	Appalachian	WV	4.48	22.26	0.08	3.79				Uinta	15	1.63433	13.1833	8.54436	0.0936	46.4688	4.63344
29	Omara et al. 2018	Uinta	UT	4.38	4	0	0.666667				Upper Green River	11	5.78333	14.5945	11.3536	0.1332	0.9828	0.609055
30	Robertson et al. (2020)	Delaware	NM	4.32	38.1	2.5	8.85			Robertson et al. (2020)1	Delaware	15	0.0333333	14.6	6.95778	0	34.56	4.248
31	Caulton et al. (2019)	Appalachian	PA	4.22338	38.7097	0	6.45161
32	Robertson et al. (2017)	Denver-Julesburg	CO	4.0968	9.933	0.4	2.0555
33	Brantley et al. (2014)	Denver-Julesburg	CO	4.09309	31.9233	2.50137	7.82192
34	Caulton et al. (2019)	Appalachian	PA	3.99769	11.2581	0	1.87634
35	Caulton et al. (2019)	Appalachian	PA	3.99255	63.4839	0	10.5806
36	Caulton et al. (2019)	Appalachian	PA	3.95068	21.1613	0	3.52688
37	Omara et al. 2018	Uinta	UT	3.92	13.3	0	2.21667
38	Robertson et al. (2017)	Denver-Julesburg	CO	3.9024	6.9	2.633	3.783
39	Caulton et al. (2019)	Appalachian	PA	3.83016	54.6129	0	9.10215
40	Brantley et al. (2014)	Upper Green River	WY	3.8268	48.8	0.1	8.23333
41	Caulton et al. (2019)	Appalachian	PA	3.81637	65.7419	0	10.957
42	Brantley et al. (2014)	Denver-Julesburg	CO	3.56371	18.2903	2.12903	5.17742
43	Brantley et al. (2014)	Barnett	TX	3.53359	27.5333	0	4.58889
44	Caulton et al. (2019)	Appalachian	PA	3.35227	61.3548	0	10.2258
45	Brantley et al. (2014)	Upper Green River	WY	3.28539	22.6333	0.133333	3.90556
46	Caulton et al. (2019)	Appalachian	PA	3.06848	37.5484	0	6.25806
47	Omara et al. 2018	Uinta	UT	3	76.9	0.83	13.6467
48	Omara et al. 2018	Uinta	UT	2.94	40.5	0	6.75
49	Brantley et al. (2014)	Denver-Julesburg	CO	2.88813	10.7419	0.16129	1.95161
50	Omara et al. 2016	Appalachian	WV	2.85	4.839	4.925	5.7315
51	Omara et al. 2016	Appalachian	WV	2.8	11.645	0.784	2.72483
52	Caulton et al. (2019)	Appalachian	PA	2.66669	38.6667	0	6.44444
53	Brantley et al. (2014)	Denver-Julesburg	CO	2.39649	25.6274	1.27123	5.54247
54	Brantley et al. (2014)	Denver-Julesburg	CO	2.39359	25.6274	1.27123	5.54247
55	Omara et al. 2018	Denver-Julesburg	CO	2.38	6.19	0.77	1.80167
56	Brantley et al. (2014)	Upper Green River	WY	2.27117	7.6	1.3	2.56667
57	Brantley et al. (2014)	Upper Green River	WY	2.22906	75.9333	0.2	12.8556
58	Brantley et al. (2014)	Upper Green River	WY	2.18387	49.1	0	8.18333
59	Robertson et al. (2020)	Delaware	NM	2.16	0.2	0	0.0333333
60	Brantley et al. (2014)	Denver-Julesburg	CO	2.08782	23.4839	4.80645	8.72043
61	Robertson et al. (2017)	Uinta	UT	2.034	27.69	5.724	10.339
62	Caulton et al. (2019)	Appalachian	PA	1.96931	11.5161	0	1.91935
63	Brantley et al. (2014)	Barnett	TX	1.93709	88.4822	0	14.747
64	Caulton et al. (2019)	Appalachian	PA	1.89446	26.9677	0	4.49462
65	Brantley et al. (2014)	Denver-Julesburg	CO	1.88237	17.3548	0.451613	3.34409
66	Robertson et al. (2017)	Uinta	UT	1.8144	61.3	0.067	10.2837
67	Brantley et al. (2014)	Upper Green River	WY	1.81156	5.76667	3.33333	4.29444
68	Robertson et al. (2020)	Delaware	NM	1.8	0	1	1
69	Brantley et al. (2014)	Barnett	TX	1.79484	67.1667	1.26667	12.4611
70	Brantley et al. (2014)	Barnett	TX	1.78206	3.66667	0	0.611111
71	Robertson et al. (2017)	Uinta	UT	1.7496	69.345	0	11.5575
72	Robertson et al. (2017)	Denver-Julesburg	CO	1.746	2.138	1.659	2.01533
73	Omara et al. 2016	Appalachian	WV	1.73	43.871	0	7.31183
74	Brantley et al. (2014)	Barnett	TX	1.72194	85.6667	0	14.2778
75	Brantley et al. (2014)	Upper Green River	WY	1.68327	65.6	0	10.9333
76	Omara et al. 2016	Appalachian	WV	1.68	33.484	0.12	5.70067
77	Caulton et al. (2019)	Appalachian	PA	1.66064	50.9677	0	8.49462
78	Caulton et al. (2019)	Appalachian	PA	1.6521	51.5556	0	8.59259
79	Omara et al. 2018	Denver-Julesburg	CO	1.51	19.5	0	3.25
80	Caulton et al. (2019)	Appalachian	PA	1.42369	41.0333	0	6.83889
81	Caulton et al. (2019)	Appalachian	PA	1.35195	52.3226	0	8.72043
82	Caulton et al. (2019)	Appalachian	PA	1.33797	35.4286	0	5.90476
83	Omara et al. 2016	Appalachian	WV	1.33	5.774	1.108	2.07033
84	Caulton et al. (2019)	Appalachian	PA	1.2402	6	0	1
85	Brantley et al. (2014)	Upper Green River	WY	1.23201	42.5667	0.166667	7.26111
86	Brantley et al. (2014)	Denver-Julesburg	CO	1.21634	27.3342	1.40548	5.96119
87	Robertson et al. (2017)	Fayetteville	AR	1.2096	21.344	0	3.55733
88	Brantley et al. (2014)	Barnett	TX	1.17163	52.8333	0	8.80556
89	Omara et al. 2016	Appalachian	PA	1.14	11.645	0.084	2.02483
90	Omara et al. 2018	Denver-Julesburg	CO	1.14	51.8	0	8.63333
91	Brantley et al. (2014)	Denver-Julesburg	CO	1.11195	37.871	0.580645	6.89247
92	Brantley et al. (2014)	Barnett	TX	1.11127	52.6	0	8.76667
93	Brantley et al. (2014)	Denver-Julesburg	CO	1.02436	34.0968	0	5.6828
94	Robertson et al. (2017)	Uinta	UT	1.0116	79.1	0	13.1833
95	Robertson et al. (2017)	Upper Green River	WY	0.9828	53.148	0.926	9.784
96	Robertson et al. (2017)	Uinta	UT	0.9792	3.323	3.548	4.10183
97	Robertson et al. (2017)	Upper Green River	WY	0.9648	67.867	0.333	11.6442
98	Omara et al. 2018	Uinta	UT	0.95	13.6	0	2.26667
99	Caulton et al. (2019)	Appalachian	PA	0.934666	14.3	0	2.38333
100	Brantley et al. (2014)	Denver-Julesburg	CO	0.9164	30.9355	7.48387	12.6398
101	Robertson et al. (2017)	Upper Green River	WY	0.8748	70.133	0.233	11.9218
102	Caulton et al. (2019)	Appalachian	PA	0.846943	49.931	0	8.32184
103	Robertson et al. (2017)	Upper Green River	WY	0.846	79.2	0	13.2
104	Caulton et al. (2019)	Appalachian	PA	0.8277	81.8903	0	13.6484
105	Brantley et al. (2014)	Upper Green River	WY	0.82485	71.2333	0	11.8722
106	Omara et al. 2016	Appalachian	WV	0.81	19.092	0	3.182
107	Omara et al. 2016	Appalachian	WV	0.81	8.29	0.03	1.41167
108	Brantley et al. (2014)	Barnett	TX	0.806378	14.8	0.166667	2.63333
109	Omara et al. 2018	Uinta	UT	0.8	12	1.27	3.27
110	Caulton et al. (2019)	Appalachian	PA	0.76659	48.4667	0	8.07778
111	Robertson et al. (2017)	Uinta	UT	0.7596	40.033	0.133	6.80517
112	Brantley et al. (2014)	Denver-Julesburg	CO	0.753579	56.2192	3.83836	13.2082
113	Brantley et al. (2014)	Upper Green River	WY	0.745003	19.7667	0	3.29444
114	Brantley et al. (2014)	Denver-Julesburg	CO	0.728488	31.3548	3.6129	8.83871
115	Caulton et al. (2019)	Appalachian	PA	0.717487	23.6097	0	3.93495
116	Robertson et al. (2017)	Uinta	UT	0.702	63.467	1.467	12.0448
117	Omara et al. 2016	Appalachian	WV	0.69	11.065	1.752	3.59617
118	Brantley et al. (2014)	Barnett	TX	0.685	56.4667	0	9.41111
119	Robertson et al. (2017)	Uinta	UT	0.6624	76.071	0.107	12.7855
120	Brantley et al. (2014)	Denver-Julesburg	CO	0.656524	38.5161	0.83871	7.25806
121	Brantley et al. (2014)	Denver-Julesburg	CO	0.638733	40.6129	1.54839	8.3172
122	Robertson et al. (2017)	Upper Green River	WY	0.6336	59.633	1.1	11.0388
123	Robertson et al. (2017)	Upper Green River	WY	0.6156	69.967	0.3	11.9612
124	Brantley et al. (2014)	Denver-Julesburg	CO	0.605566	33.7097	2.64516	8.26344
125	EDF-PermianMap-2020	Delaware	NM	0.58	0	0.42	0.42
126	Brantley et al. (2014)	Denver-Julesburg	CO	0.572144	47.8065	1.6129	9.58065
127	Brantley et al. (2014)	Denver-Julesburg	CO	0.570506	18.9355	1.12903	4.28495
128	Brantley et al. (2014)	Denver-Julesburg	CO	0.56493	26.5863	2.56164	6.99269
129	Brantley et al. (2014)	Denver-Julesburg	CO	0.551581	43.7419	2.16129	9.45161
130	Caulton et al. (2019)	Appalachian	PA	0.549889	22.9	0	3.81667
131	Robertson et al. (2017)	Upper Green River	WY	0.5436	87.567	0	14.5945
132	Robertson et al. (2017)	Uinta	UT	0.522	48.7	0.033	8.14967
133	Robertson et al. (2017)	Upper Green River	WY	0.5148	70.667	0.433	12.2108
134	Brantley et al. (2014)	Denver-Julesburg	CO	0.50596	14.9333	1.26667	3.75556
135	Brantley et al. (2014)	Upper Green River	WY	0.494683	4.6	0.7	1.46667
136	Brantley et al. (2014)	Barnett	TX	0.487929	15.4333	0	2.57222
137	Omara et al. 2016	Appalachian	WV	0.48	0.935	0.201	0.356833
138	Robertson et al. (2017)	Uinta	UT	0.4428	46.533	0	7.7555
139	Robertson et al. (2017)	Upper Green River	WY	0.4428	54.867	0.767	9.9115
140	Brantley et al. (2014)	Denver-Julesburg	CO	0.42595	25.2903	1.51613	5.73118
141	Brantley et al. (2014)	Denver-Julesburg	CO	0.383449	43.0968	0.193548	7.37634
142	Caulton et al. (2019)	Appalachian	PA	0.357297	74.3	0	12.3833
143	Brantley et al. (2014)	Denver-Julesburg	CO	0.351572	8.56667	0	1.42778
144	Omara et al. 2016	Appalachian	WV	0.35	4.839	0.017	0.8235
145	Caulton et al. (2019)	Appalachian	PA	0.342773	63.2258	0	10.5376
146	Caulton et al. (2019)	Appalachian	PA	0.325084	31.9615	0	5.32692
147	Brantley et al. (2014)	Denver-Julesburg	CO	0.321851	57.0323	1.22581	10.7312
148	Caulton et al. (2019)	Appalachian	PA	0.313709	28.5161	0	4.75269
149	Brantley et al. (2014)	Denver-Julesburg	CO	0.313417	76.1798	1.56667	14.2633
150	Caulton et al. (2019)	Appalachian	PA	0.311898	21.2258	0	3.53763
151	Brantley et al. (2014)	Denver-Julesburg	CO	0.29047	33.2903	2.58065	8.12903
152	Omara et al. 2018	Uinta	UT	0.29	50	1.23	9.56333
153	Caulton et al. (2019)	Appalachian	PA	0.287085	37.0323	0	6.17204
154	Brantley et al. (2014)	Denver-Julesburg	CO	0.283697	30.6333	0.666667	5.77222
155	Caulton et al. (2019)	Appalachian	PA	0.260036	53.0714	0	8.84524
156	Omara et al. 2016	Appalachian	PA	0.25	11.363	0.081	1.97483
157	Brantley et al. (2014)	Denver-Julesburg	CO	0.249203	4.90323	0.129032	0.946237
158	Brantley et al. (2014)	Denver-Julesburg	CO	0.245779	43.9677	1.6129	8.94086
159	Omara et al. 2016	Appalachian	WV	0.24	0.677	0.002	0.114833
160	Caulton et al. (2019)	Appalachian	PA	0.234634	66.7097	0	11.1183
161	Robertson et al. (2017)	Denver-Julesburg	CO	0.234	45.875	2.5	10.1458
162	Brantley et al. (2014)	Denver-Julesburg	CO	0.228945	38.0137	1.14521	7.48082
163	Caulton et al. (2019)	Appalachian	PA	0.225291	60.6452	0	10.1075
164	Brantley et al. (2014)	Denver-Julesburg	CO	0.214776	68.4583	1.675	13.0847
165	Brantley et al. (2014)	Upper Green River	WY	0.213867	64.5	0	10.75
166	Omara et al. 2016	Appalachian	PA	0.21	21.282	0	3.547
167	Robertson et al. (2017)	Denver-Julesburg	CO	0.2052	51.4	0.533	9.09967
168	Brantley et al. (2014)	Upper Green River	WY	0.197379	25.3	0	4.21667
169	Brantley et al. (2014)	Barnett	TX	0.181855	85.1	0.0666667	14.25
170	Brantley et al. (2014)	Denver-Julesburg	CO	0.176705	10.6129	1	2.76882
171	EDF-PermianMap-2020	Delaware	NM	0.17	5.45	7.52	8.42833
172	Brantley et al. (2014)	Denver-Julesburg	CO	0.162592	30.3968	0.534392	5.60053
173	Brantley et al. (2014)	Denver-Julesburg	CO	0.159953	5.8	0.166667	1.13333
174	Brantley et al. (2014)	Denver-Julesburg	CO	0.152205	7.45161	0.193548	1.43548
175	Robertson et al. (2017)	Upper Green River	WY	0.1476	75.433	0.267	12.8392
176	Robertson et al. (2017)	Uinta	UT	0.144	2.233	6.267	6.63917
177	Robertson et al. (2017)	Denver-Julesburg	CO	0.144	29.448	0.172	5.08
178	Omara et al. 2016	Appalachian	PA	0.14	6.099	0.022	1.0385
179	Brantley et al. (2014)	Denver-Julesburg	CO	0.134246	8.28493	0.435616	1.81644
180	Robertson et al. (2017)	Upper Green River	WY	0.1332	34.7	0	5.78333
181	Brantley et al. (2014)	Upper Green River	WY	0.131103	13.7	0.0666667	2.35
182	Brantley et al. (2014)	Barnett	TX	0.126875	87.5667	0	14.5944
183	Brantley et al. (2014)	Denver-Julesburg	CO	0.125609	56.7097	1.74194	11.1935
184	Brantley et al. (2014)	Barnett	TX	0.122364	84.9333	0	14.1556
185	Omara et al. 2018	Denver-Julesburg	CO	0.11	14.4	10.58	12.98
186	Brantley et al. (2014)	Denver-Julesburg	CO	0.108704	45.9355	1.67742	9.33333
187	Brantley et al. (2014)	Denver-Julesburg	CO	0.104233	12.2727	0.227273	2.27273
188	Brantley et al. (2014)	Denver-Julesburg	CO	0.102903	9.36667	0	1.56111
189	Brantley et al. (2014)	Denver-Julesburg	CO	0.0985551	40.6452	1.25806	8.03226
190	Robertson et al. (2017)	Denver-Julesburg	CO	0.0972	5.043	0.391	1.2315
191	Robertson et al. (2017)	Denver-Julesburg	CO	0.0972	13.154	0.538	2.73033
192	Caulton et al. (2019)	Appalachian	PA	0.0971276	61.1613	0	10.1935
193	Robertson et al. (2017)	Fayetteville	AR	0.0936	46.262	0	7.71033
194	Robertson et al. (2017)	Uinta	UT	0.0936	9.806	0	1.63433
195	Brantley et al. (2014)	Denver-Julesburg	CO	0.0748302	16.074	0.747945	3.42694
196	Omara et al. 2016	Appalachian	WV	0.06	13.839	0.05	2.3565
197	Omara et al. 2018	Denver-Julesburg	CO	0.06	1	0	0.166667
198	Brantley et al. (2014)	Denver-Julesburg	CO	0.0587872	41.5484	1.87097	8.7957
199	Brantley et al. (2014)	Denver-Julesburg	CO	0.056707	16.074	0.747945	3.42694
200	Caulton et al. (2019)	Appalachian	PA	0.0555725	39.931	0	6.65517
201	Brantley et al. (2014)	Denver-Julesburg	CO	0.0473753	16.0333	0.6	3.27222
202	Robertson et al. (2017)	Fayetteville	AR	0.0324	40.016	0	6.66933
203	Omara et al. 2016	Appalachian	PA	0.02	8.739	0.098	1.5545
204	Robertson et al. (2017)	Fayetteville	AR	0.018	25	0	4.16667
205	Caulton et al. (2019)	Appalachian	PA	0	47.4194	0	7.90323
206	Caulton et al. (2019)	Appalachian	PA	0	17.5806	0	2.93011
207	Caulton et al. (2019)	Appalachian	PA	0	51.7419	0	8.62366
208	Caulton et al. (2019)	Appalachian	PA	0	52	0	8.66667
209	Caulton et al. (2019)	Appalachian	PA	0	43.5484	0	7.25806
210	Caulton et al. (2019)	Appalachian	PA	0	32.3871	0	5.39785
211	Caulton et al. (2019)	Appalachian	PA	0	6.82759	0	1.13793
212	Caulton et al. (2019)	Appalachian	PA	0	77.871	0	12.9785
213	Caulton et al. (2019)	Appalachian	PA	0	11.8819	0	1.98032
214	Caulton et al. (2019)	Appalachian	PA	0	16.4516	0	2.74194
215	Caulton et al. (2019)	Appalachian	PA	0	23.7097	0	3.95161
216	Caulton et al. (2019)	Appalachian	PA	0	18.2903	0	3.04839
217	Caulton et al. (2019)	Appalachian	PA	0	89.8065	0	14.9677
218	Caulton et al. (2019)	Appalachian	PA	0	48.0323	0	8.00538
219	Caulton et al. (2019)	Appalachian	PA	0	64.6452	0	10.7742
220	Caulton et al. (2019)	Appalachian	PA	0	32.6774	0	5.44624
221	Caulton et al. (2019)	Appalachian	PA	0	65.9333	0	10.9889
222	Caulton et al. (2019)	Appalachian	PA	0	75.1333	0	12.5222
223	Robertson et al. (2017)	Fayetteville	AR	0	73.97	0	12.3283
224	Robertson et al. (2020)	Delaware	NM	0	0	0.6	0.6
225	Robertson et al. (2020)	Delaware	NM	0	32	0	5.33333
226	Robertson et al. (2020)	Delaware	NM	0	11	7	8.83333
227	Robertson et al. (2020)	Delaware	NM	0	46.6	6.8	14.5667
228	Robertson et al. (2020)	Delaware	NM	0	3	0.4	0.9
229	Robertson et al. (2020)	Delaware	NM	0	15.9	6.2	8.85
230	Robertson et al. (2020)	Delaware	NM	0	38.7	3.3	9.75
231	Robertson et al. (2020)	Delaware	NM	0	15.9	11.5	14.15
232	Robertson et al. (2020)	Delaware	NM	0	21.6	11	14.6
233	EDF-PermianMap-2020	Delaware	NM	0	8.42252	2.93956	4.34332
234	EDF-PermianMap-2020	Delaware	NM	0	9	0	1.5
235	EDF-PermianMap-2020	Delaware	NM	0	0.04	0.72	0.726667
236	EDF-PermianMap-2020	Delaware	NM	0	0	0.42	0.42
237	EDF-PermianMap-2020	Delaware	NM	0	0	0.26	0.26
238	EDF-PermianMap-2020	Delaware	NM	0	0	0.23	0.23
239	EDF-PermianMap-2020	Delaware	NM	0	0	0.26	0.26
240	EDF-PermianMap-2020	Delaware	NM	0	0	0.32	0.32
241	Deighton et al. (2020)	Appalachian - avg	OH	0.128	NaN	NaN	0.28
242	Riddick et al. (2019)	Appalachian - avg	WV	0.138	NaN	NaN	0.844
