# Supplementary material for: Methane emissions from US low production oil and natural gas well sites
Source: Nat Commun. 2022 Apr 19;13:2085. doi: 10.1038/s41467-022-29709-3 (PMC9019036; doi:10.1038/s41467-022-29709-3)
Supplement: Supplementary file 5 — Supplementary Data 2 [file 41467_2022_29709_MOESM5_ESM.zip]

Archive with 26 entries (26 files):
- shapefiles_/shapefiles_figure_01_notes_.txt
- shapefiles_/study_region_1.cpg
- shapefiles_/study_region_1.dbf
- shapefiles_/study_region_1.prj
- shapefiles_/study_region_1.shp
- shapefiles_/study_region_1.shx
- shapefiles_/study_region_2.cpg
- shapefiles_/study_region_2.dbf
- shapefiles_/study_region_2.prj
- shapefiles_/study_region_2.shp
- shapefiles_/study_region_2.shx
- shapefiles_/study_region_3.cpg
- shapefiles_/study_region_3.dbf
- shapefiles_/study_region_3.prj
- shapefiles_/study_region_3.shp
- shapefiles_/study_region_3.shx
- shapefiles_/study_region_4.cpg
- shapefiles_/study_region_4.dbf
- shapefiles_/study_region_4.prj
- shapefiles_/study_region_4.shp
- shapefiles_/study_region_4.shx
- shapefiles_/study_region_5.cpg
- shapefiles_/study_region_5.dbf
- shapefiles_/study_region_5.prj
- shapefiles_/study_region_5.shp
- shapefiles_/study_region_5.shx
