# Supplementary material for: Methane emissions from US low production oil and natural gas well sites
Source: Nat Commun. 2022 Apr 19;13:2085. doi: 10.1038/s41467-022-29709-3 (PMC9019036; doi:10.1038/s41467-022-29709-3)
Supplement: Supplementary file 5 — Supplementary Data 2 [file 41467_2022_29709_MOESM5_ESM.zip › shapefiles_/shapefiles_figure_01_notes_.txt]

======================================
Readme = Supplementary_Data_2
======================================
This data includes ESRI shapefiles for
the regions 1 to 5 shown in Figure 1 
of the Main Text.

The Permian (study_region_4.shp), Barnett (study_region_5.shp) and Appalachian (study_region_1.shp)
basin boundaries are obtained from the
U.S. EIA data, available at
https://www.eia.gov/maps/maps.htm, last
accessed on December 01, 2021.

The boundaries for Regions 2 (Anadarko, study_region_2.shp)
and 3 (CO-UT-Wyoming, study_region_3.shp) were created by the
authors based on the spatial densities of
low-production O&G wells and production.
======================================
