# Supplementary material for: Methane emissions from US low production oil and natural gas well sites
Source: Nat Commun. 2022 Apr 19;13:2085. doi: 10.1038/s41467-022-29709-3 (PMC9019036; doi:10.1038/s41467-022-29709-3)
Supplement: Supplementary file 5 — Supplementary Data 2 [file 41467_2022_29709_MOESM5_ESM.zip › shapefiles_/study_region_1.cpg]

ISO-8859-1
